# Supplementary material for: Epidemiology and Molecular Analyses of Influenza B Viruses in Senegal from 2010 to 2019
Source: Viruses. 2022 May 16;14(5):1063. doi: 10.3390/v14051063 (PMC9143141; doi:10.3390/v14051063)
Supplement: Supplementary file 1 [file viruses-14-01063-s001.zip]

Archive with 1 entries (1 files):
- viruses-1711766-supplementary.pdf
